# Supplementary material for: Poly[[μ2-1,2-bis­(4-pyrid­yl)ethene-κ2 N:N′]-di-μ3-bromido-dicopper(I)]
Source: Acta Crystallogr Sect E Struct Rep Online. 2010 Aug 11;66(Pt 9):m1071. doi: 10.1107/S1600536810030734 (PMC3007837; doi:10.1107/S1600536810030734)
Supplement: Supplementary file 1 [file e-66-m1071-sup1.cif]

##############################################################################
###                                                                        ###
###        Electronic paper (Acta Crystallographica Section E)             ###
###                                                                        ###
##############################################################################
#                                                                            #
# This CIF contains the data in a paper accepted for publication in Acta     #
# Crystallographica Section E. It conforms to the requirements of Notes      #
# for Authors for Section E, and has been peer reviewed under the auspices   #
# of the IUCr Commission on Journals.                                        #
#                                                                            #
# Full details of the Crystallographic Information File format               #
# are given in the paper "The Crystallographic Information File (CIF):       #
# a New Standard Archive File for Crystallography" by S. R. Hall, F. H.      #
# Allen and I. D. Brown [Acta Cryst. (1991), A47, 655-685].                  #
#                                                                            #
# The current version of the core CIF dictionary is obtainable from          #
# ftp://ftp.iucr.org/pub/cif_core.dic. The current version number is 2.4.    #
#                                                                            #
# Software is freely available for graphical display of the structure(s) in  #
# this CIF.  For information consult the CIF home page http://www.iucr.org/  #
# cif/home.html                                                              #
#                                                                            #
# This file may be used for bona fide research purposes within the           #
# scientific community so long as proper attribution is given to the journal # 
# article from which it was obtained.                                        #
#                                                                            #
##############################################################################
                                             
data_global
_audit_creation_method     'PLATON <TABLE ACC> option'
_journal_date_recd_electronic     2010-07-30
_journal_date_accepted     2010-08-02
_journal_name_full     'Acta Crystallographica, Section E'
_journal_year     2010
_journal_volume     66
_journal_issue      9
_journal_page_first     m1071
_journal_page_last     m1071
_journal_paper_category     QM
_journal_coeditor_code     XU5009
_publ_contact_author_name     'Shie Fu Lush'
_publ_contact_author_address
;
General Education Center
Yuanpei University
HsinChu
Taiwan 30015
;
_publ_contact_author_email     lush@mail.ypu.edu.tw
_publ_contact_author_fax     ?
_publ_contact_author_phone     ?
_publ_section_title
;\
Poly[[\m~2~-1,2-bis(4-pyridyl)ethene-\k^2^<i>N</i>:<i>N</i>']-di-\m~3~-bromido-\
dicopper(I)]
;
loop_
    _publ_author_name
    _publ_author_footnote
    _publ_author_address
    'Shen, Fwu Ming' .
;
Department of Biotechnology
Yuanpei University
HsinChu 30015
Taiwan
;
    'Lush, Shie Fu' .
;
General Education Center
Yuanpei University
HsinChu 30015
Taiwan
;
data_I
_chemical_name_systematic
;
Poly[[\m~2~-1,2-bis(4-pyridyl)ethene-\k^2^<i>N</i>:<i>N</i>']-di-\m~3~-bromido-
dicopper(I)]
;
_chemical_name_common     ?
_chemical_formula_moiety     'C6 H5 Br Cu N'
_chemical_formula_sum     'C6 H5 Br Cu N'
_chemical_formula_iupac     '[Cu2 Br2 (C12 H10 N2)]'
_chemical_formula_weight     234.56
_chemical_melting_point     ?
_symmetry_cell_setting     monoclinic
_symmetry_space_group_name_H-M     'P 21/c'
_symmetry_space_group_name_Hall     '-P 2ybc'
loop_
    _symmetry_equiv_pos_site_id
    _symmetry_equiv_pos_as_xyz
    1 x,y,z
    2 -x,1/2+y,1/2-z
    3 -x,-y,-z
    4 x,1/2-y,1/2+z
_cell_length_a     3.9066(3)
_cell_length_b     15.1047(13)
_cell_length_c     11.1050(9)
_cell_angle_alpha     90
_cell_angle_beta     95.149(2)
_cell_angle_gamma     90
_cell_volume     652.64(9)
_cell_formula_units_Z     4
_cell_measurement_reflns_used     2187
_cell_measurement_theta_min     2.50
_cell_measurement_theta_max     25.00
_cell_measurement_temperature     294
_cell_special_details
;
;
_exptl_crystal_description     'columnar'
_exptl_crystal_colour     'orange'
_exptl_crystal_size_max     0.40
_exptl_crystal_size_mid     0.10
_exptl_crystal_size_min     0.05
_exptl_crystal_size_rad     ?
_exptl_crystal_density_diffrn     2.387
_exptl_crystal_density_meas     ?
_exptl_crystal_density_method     'Not Measured'
_exptl_crystal_F_000     448
_exptl_absorpt_coefficient_mu     9.360
_exptl_absorpt_correction_type     multi-scan
_exptl_absorpt_process_details     '(SCALEPACK; Otwinowski & Minor, 1997)'
_exptl_absorpt_correction_T_min     0.487
_exptl_absorpt_correction_T_max     0.938
_exptl_special_details     ?
_diffrn_ambient_temperature     294
_diffrn_radiation_type     'MoK\a'
_diffrn_radiation_wavelength     0.71073
_diffrn_radiation_source     'fine-focus sealed tube'
_diffrn_radiation_monochromator     graphite
_diffrn_measurement_device_type     'Nonius KappaCCD'
_diffrn_measurement_method     'CCD rotation images, thick slices'
_diffrn_detector_area_resol_mean     9
_diffrn_reflns_number     3454
_diffrn_reflns_av_R_equivalents     0.0373
_diffrn_reflns_av_sigmaI/netI     0.0281
_diffrn_reflns_theta_min     2.28
_diffrn_reflns_theta_max     25.06
_diffrn_reflns_theta_full     25.06
_diffrn_measured_fraction_theta_max     0.997
_diffrn_measured_fraction_theta_full     0.997
_diffrn_reflns_limit_h_min     -4
_diffrn_reflns_limit_h_max     4
_diffrn_reflns_limit_k_min     -17
_diffrn_reflns_limit_k_max     17
_diffrn_reflns_limit_l_min     -9
_diffrn_reflns_limit_l_max     13
_refine_special_details
;
Refinement on <i>F</i>^2^ for ALL reflections except those flagged by the user
for potential systematic errors. Weighted <i>R</i>-factors <i>wR</i> and all
goodnesses of fit <i>S</i> are based on <i>F</i>^2^, conventional
<i>R</i>-factors <i>R</i> are based on <i>F</i>, with <i>F</i> set to zero for
negative <i>F</i>^2^. The observed criterion of <i>F</i>^2^ > \s(<i>F</i>^2^)
is used only for calculating -<i>R</i>-factor-obs <i>etc</i>. and is not
relevant to the choice of reflections for refinement. <i>R</i>-factors based
on <i>F</i>^2^ are statistically about twice as large as those based on
<i>F</i>, and <i>R</i>-factors based on ALL data will be even larger.
;
_reflns_number_total     1162
_reflns_number_gt     1083
_reflns_threshold_expression     I>2\s(I)
_refine_ls_structure_factor_coef     Fsqd
_refine_ls_matrix_type     full
_refine_ls_R_factor_all     0.0529
_refine_ls_R_factor_gt     0.0478
_refine_ls_wR_factor_gt     0.0941
_refine_ls_wR_factor_ref     0.0957
_refine_ls_goodness_of_fit_ref     1.297
_refine_ls_restrained_S_all     1.297
_refine_ls_number_reflns     1162
_refine_ls_number_parameters     82
_refine_ls_number_restraints     0
_refine_ls_number_constraints     ?
_refine_ls_hydrogen_treatment     constr
_refine_ls_weighting_scheme     calc
_refine_ls_weighting_details
         'calc w=1/[\s^2^(Fo^2^)+(0.0220P)^2^+3.3443P] where P=(Fo^2^+2Fc^2^)/3'
_atom_sites_solution_hydrogens     geom
_atom_sites_solution_primary     direct
_atom_sites_solution_secondary     difmap
_refine_ls_shift/su_max     0.010
_refine_ls_shift/su_mean     0.002
_refine_diff_density_max     0.610
_refine_diff_density_min     -0.905
_refine_ls_extinction_method     'none'
loop_
    _atom_type_symbol
    _atom_type_description
    _atom_type_scat_dispersion_real
    _atom_type_scat_dispersion_imag
    _atom_type_scat_source
    N N 0.0061 0.0033 'International Tables Vol C Tables 4.2.6.8 and 6.1.1.4'
    Cu Cu 0.3201 1.2651 'International Tables Vol C Tables 4.2.6.8 and 6.1.1.4'
    Br Br -0.2901 2.4595 'International Tables Vol C Tables 4.2.6.8 and 6.1.1.4'
    H H 0.0000 0.0000 'International Tables Vol C Tables 4.2.6.8 and 6.1.1.4'
    C C 0.0033 0.0016 'International Tables Vol C Tables 4.2.6.8 and 6.1.1.4'
_computing_data_collection     'COLLECT (Nonius, 2000)'
_computing_cell_refinement     'SCALEPACK (Otwinowski & Minor, 1997)'
_computing_data_reduction     'DENZO and SCALEPACK (Otwinowski & Minor, 1997)'
_computing_structure_solution     'SHELXS97 (Sheldrick, 2008)'
_computing_structure_refinement     'SHELXL97 (Sheldrick, 2008)'
_computing_molecular_graphics     'PLATON (Spek, 2009)'
_computing_publication_material     'PLATON (Spek, 2009)'
loop_
    _atom_site_type_symbol
    _atom_site_label
    _atom_site_fract_x
    _atom_site_fract_y
    _atom_site_fract_z
    _atom_site_U_iso_or_equiv
    _atom_site_thermal_displace_type
    _atom_site_calc_flag
    _atom_site_refinement_flags
    _atom_site_occupancy
    Br Br 0.19561(17) 0.49650(5) 0.33505(6) 0.0347(2) Uani . . 1.000
    Cu Cu1 0.2671(3) 0.56165(6) 0.54908(9) 0.0473(3) Uani . . 1.000
    N N1 0.3103(14) 0.6931(3) 0.5275(5) 0.0343(17) Uani . . 1.000
    C C1 0.1767(19) 0.7337(4) 0.4255(6) 0.039(2) Uani . . 1.000
    C C2 0.2046(19) 0.8230(5) 0.4055(7) 0.041(2) Uani . . 1.000
    C C3 0.3818(18) 0.8766(4) 0.4912(6) 0.034(2) Uani . . 1.000
    C C4 0.520(2) 0.8355(5) 0.5972(6) 0.040(2) Uani . . 1.000
    C C5 0.4799(18) 0.7450(4) 0.6095(6) 0.037(2) Uani . . 1.000
    C C6 0.4128(19) 0.9711(4) 0.4647(7) 0.036(2) Uani . . 1.000
    H H1 0.05970 0.69940 0.36560 0.0470 Uiso calc R 1.000
    H H2 0.10420 0.84770 0.33410 0.0490 Uiso calc R 1.000
    H H4 0.63640 0.86840 0.65860 0.0480 Uiso calc R 1.000
    H H5 0.57850 0.71860 0.67990 0.0440 Uiso calc R 1.000
    H H6 0.30120 0.99200 0.39280 0.0440 Uiso calc R 1.000
loop_
    _atom_site_aniso_label
    _atom_site_aniso_U_11
    _atom_site_aniso_U_22
    _atom_site_aniso_U_33
    _atom_site_aniso_U_12
    _atom_site_aniso_U_13
    _atom_site_aniso_U_23
    Br 0.0345(4) 0.0376(4) 0.0312(4) -0.0036(3) -0.0006(3) 0.0001(3)
    Cu1 0.0589(6) 0.0302(5) 0.0520(6) -0.0054(4) 0.0000(4) 0.0062(4)
    N1 0.041(3) 0.023(3) 0.039(3) -0.001(2) 0.005(3) 0.000(2)
    C1 0.048(4) 0.029(4) 0.038(4) 0.002(3) -0.006(3) -0.002(3)
    C2 0.049(4) 0.036(4) 0.035(4) 0.002(3) -0.006(3) 0.007(3)
    C3 0.038(4) 0.023(3) 0.041(4) 0.003(3) 0.011(3) 0.006(3)
    C4 0.050(4) 0.035(4) 0.035(4) -0.006(3) -0.001(3) -0.006(3)
    C5 0.043(4) 0.029(3) 0.037(4) -0.004(3) -0.003(3) 0.001(3)
    C6 0.043(4) 0.029(4) 0.036(4) 0.002(3) -0.001(3) 0.000(3)
_geom_special_details
;
Bond distances, angles <i>etc</i>. have been calculated using the rounded
fractional coordinates. All su's are estimated from the variances of the
(full) variance-covariance matrix. The cell e.s.d.'s are taken into account in
the estimation of distances, angles and torsion angles
;
loop_
    _geom_bond_atom_site_label_1
    _geom_bond_atom_site_label_2
    _geom_bond_site_symmetry_1
    _geom_bond_site_symmetry_2
    _geom_bond_distance
    _geom_bond_publ_flag
    Br Cu1 . . 2.5645(12) yes
    Br Cu1 . 3_566 2.4723(13) yes
    Br Cu1 . 3_666 2.5195(13) yes
    N1 Cu1 . . 2.009(5) yes
    N1 C1 . . 1.351(8) ?
    N1 C5 . . 1.332(8) ?
    C1 C2 . . 1.373(10) no
    C2 C3 . . 1.386(10) no
    C3 C4 . . 1.396(10) no
    C3 C6 . . 1.465(9) no
    C4 C5 . . 1.384(10) no
    C6 C6 . 3_676 1.321(10) no
    C1 H1 . . 0.9300 no
    C2 H2 . . 0.9300 no
    C4 H4 . . 0.9300 no
    C5 H5 . . 0.9300 no
    C6 H6 . . 0.9300 no
loop_
    _geom_contact_atom_site_label_1
    _geom_contact_atom_site_label_2
    _geom_contact_distance
    _geom_contact_site_symmetry_1
    _geom_contact_site_symmetry_2
    _geom_contact_publ_flag
    Br C1 3.724(6) . . no
    Br H1 3.1300 . . no
    Br H2 3.0900 . 2_545 no
    Br H6 3.0500 . 2_545 no
    C1 C5 3.551(10) . 1_455 no
    C2 C3 3.527(10) . 1_455 no
    C2 C4 3.570(11) . 1_455 no
    C3 C2 3.527(10) . 1_655 no
    C4 C2 3.570(11) . 1_655 no
    C5 C1 3.551(10) . 1_655 no
    C6 C6 3.498(10) . 3_576 no
    C2 H5 3.0800 . 4_564 no
    C4 H6 2.7000 . 3_676 no
    C6 H4 2.7800 . 3_676 no
    H1 Br 3.1300 . . no
    H2 H6 2.3800 . . no
    H2 Br 3.0900 . 2_555 no
    H4 C6 2.7800 . 3_676 no
    H4 H6 2.2000 . 3_676 no
    H5 C2 3.0800 . 4_565 no
    H6 H2 2.3800 . . no
    H6 Br 3.0500 . 2_555 no
    H6 C4 2.7000 . 3_676 no
    H6 H4 2.2000 . 3_676 no
loop_
    _geom_angle_atom_site_label_1
    _geom_angle_atom_site_label_2
    _geom_angle_atom_site_label_3
    _geom_angle_site_symmetry_1
    _geom_angle_site_symmetry_2
    _geom_angle_site_symmetry_3
    _geom_angle
    _geom_angle_publ_flag
    Cu1 Br Cu1 . . 3_566 71.21(4) ?
    Cu1 Br Cu1 . . 3_666 69.15(4) ?
    Cu1 Br Cu1 3_566 . 3_666 102.99(4) ?
    Br Cu1 N1 . . . 105.79(16) y
    Br Cu1 Br . . 3_566 108.79(4) y
    Br Cu1 Br . . 3_666 110.86(4) y
    Br Cu1 N1 3_566 . . 119.11(16) y
    Br Cu1 N1 3_666 . . 109.30(16) y
    Br Cu1 Br 3_566 . 3_666 102.99(4) y
    Cu1 N1 C1 . . . 121.2(4) ?
    Cu1 N1 C5 . . . 122.8(4) ?
    C1 N1 C5 . . . 115.9(5) ?
    N1 C1 C2 . . . 123.5(6) ?
    C1 C2 C3 . . . 120.3(7) no
    C2 C3 C4 . . . 116.8(6) no
    C2 C3 C6 . . . 118.5(6) no
    C4 C3 C6 . . . 124.8(6) no
    C3 C4 C5 . . . 118.9(6) no
    N1 C5 C4 . . . 124.6(6) ?
    C3 C6 C6 . . 3_676 124.9(7) no
    N1 C1 H1 . . . 118.00 no
    C2 C1 H1 . . . 118.00 no
    C1 C2 H2 . . . 120.00 no
    C3 C2 H2 . . . 120.00 no
    C3 C4 H4 . . . 121.00 no
    C5 C4 H4 . . . 121.00 no
    N1 C5 H5 . . . 118.00 no
    C4 C5 H5 . . . 118.00 no
    C3 C6 H6 . . . 118.00 no
    C6 C6 H6 3_676 . . 118.00 no
loop_
    _geom_torsion_atom_site_label_1
    _geom_torsion_atom_site_label_2
    _geom_torsion_atom_site_label_3
    _geom_torsion_atom_site_label_4
    _geom_torsion_site_symmetry_1
    _geom_torsion_site_symmetry_2
    _geom_torsion_site_symmetry_3
    _geom_torsion_site_symmetry_4
    _geom_torsion
    _geom_torsion_publ_flag
    Cu1 Br Cu1 N1 3_566 . . . -129.06(17) no
    Cu1 Br Cu1 N1 3_666 . . . 118.37(17) no
    Cu1 Br Cu1 Br 3_566 . . 3_566 0.00(4) no
    Cu1 Br Cu1 Br 3_666 . . 3_566 -112.57(5) no
    Cu1 Br Cu1 Br 3_566 . . 3_666 112.57(5) no
    Cu1 Br Cu1 Br 3_666 . . 3_666 0.00(4) no
    Cu1 Br Cu1 N1 3_566 3_566 . . 121.22(19) no
    Cu1 Br Cu1 Br 3_666 3_666 . . 0.00(4) no
    Cu1 Br Cu1 N1 3_666 3_666 . . -116.22(17) no
    Cu1 Br Cu1 Br 3_566 3_566 . . 0.00(5) no
    Br Cu1 N1 C1 3_666 . . . 144.4(5) no
    Br Cu1 N1 C5 3_666 . . . -33.2(6) no
    Br Cu1 N1 C5 3_566 . . . 84.7(5) no
    Br Cu1 N1 C1 . . . . 25.0(5) no
    Br Cu1 N1 C5 . . . . -152.6(5) no
    Br Cu1 N1 C1 3_566 . . . -97.7(5) no
    Cu1 N1 C1 C2 . . . . -178.8(6) no
    C5 N1 C1 C2 . . . . -1.0(10) no
    Cu1 N1 C5 C4 . . . . 179.0(6) no
    C1 N1 C5 C4 . . . . 1.2(10) no
    N1 C1 C2 C3 . . . . 1.1(11) no
    C1 C2 C3 C4 . . . . -1.3(11) no
    C1 C2 C3 C6 . . . . 178.4(7) no
    C2 C3 C4 C5 . . . . 1.4(10) no
    C6 C3 C4 C5 . . . . -178.3(7) no
    C2 C3 C6 C6 . . . 3_676 -176.7(7) no
    C4 C3 C6 C6 . . . 3_676 3.0(12) no
    C3 C4 C5 N1 . . . . -1.5(11) no
    C3 C6 C6 C3 . . 3_676 3_676 -180.0(7) no
