# Supplementary material for: Poly[[μ2-1,2-bis­(4-pyrid­yl)ethene-κ2 N:N′]-di-μ3-bromido-dicopper(I)]
Source: Acta Crystallogr Sect E Struct Rep Online. 2010 Aug 11;66(Pt 9):m1071. doi: 10.1107/S1600536810030734 (PMC3007837; doi:10.1107/S1600536810030734)
Supplement: Supplementary file 2 [file e-66-m1071-Isup2.hkl]

# 
# h,k,l, Fc-squared, Fo-squared, sigma(Fo-squared) and status flag 
# 
data_I
_shelx_title ' I in space group P 21/c' 
_shelx_refln_list_code          4 
_shelx_F_calc_maximum      155.44 
_exptl_crystal_F_000       448.00 
_reflns_d_resolution_high  0.8389 
 
loop_ 
 _symmetry_equiv_pos_as_xyz 
 'x, y, z' 
 '-x, y+1/2, -z+1/2' 
 '-x, -y, -z' 
 'x, -y-1/2, z-1/2' 
 
_cell_length_a     3.9066 
_cell_length_b    15.1047 
_cell_length_c    11.1050 
_cell_angle_alpha  90.000 
_cell_angle_beta   95.149 
_cell_angle_gamma  90.000 
 
_shelx_F_squared_multiplier     1.000 
 
loop_ 
 _refln_index_h 
 _refln_index_k 
 _refln_index_l 
 _refln_F_squared_calc 
 _refln_F_squared_meas 
 _refln_F_squared_sigma 
 _refln_observed_status 
   1   0   0      885.73      957.24     11.54 o 
   2   0   0    15953.97    15328.96    675.72 o 
   3   0   0     1922.88     1875.42    109.48 o 
   4   0   0      476.02      551.59     29.89 o 
   1   1   0     8603.23     8643.38    122.49 o 
   3   1   0      176.37      188.50     11.88 o 
   4   1   0        1.08       18.66     15.51 o 
   0   2   0    20326.11    18045.96    934.71 o 
   1   2   0     1261.51     1348.07     13.34 o 
   2   2   0    10469.90     9802.11    164.11 o 
   3   2   0      899.15      896.35     12.49 o 
   4   2   0      151.08      232.70     11.10 o 
   1   3   0     3849.05     3761.06     65.88 o 
   2   3   0      667.96      910.38     27.71 o 
   3   3   0      400.01      397.54     10.56 o 
   4   3   0       68.38      134.94     30.84 o 
   0   4   0    18825.21    17853.66    429.31 o 
   1   4   0      934.13     1001.80     29.40 o 
   2   4   0     3375.64     3305.08     38.42 o 
   3   4   0     2463.33     2434.88     28.23 o 
   4   4   0       73.38      121.01     17.25 o 
   1   5   0     4402.32     4203.06     90.33 o 
   2   5   0      256.90      364.04     16.25 o 
   3   5   0      315.89      355.93     14.72 o 
   4   5   0       19.56       47.45     13.27 o 
   0   6   0     3297.57     3736.06    114.65 o 
   1   6   0      763.27      739.14     13.79 o 
   2   6   0      471.13      501.66     18.12 o 
   3   6   0     1714.17     1702.18     44.79 o 
   4   6   0        7.59       23.64     13.83 o 
   1   7   0      754.92      738.74     15.17 o 
   2   7   0      181.44      190.84      9.46 o 
   3   7   0       85.68       91.59     13.16 o 
   4   7   0       96.79       90.92     15.34 o 
   0   8   0      134.74      157.19      6.89 o 
   1   8   0      508.84      513.80      8.64 o 
   2   8   0       89.05      100.72     12.75 o 
   3   8   0     2150.04     2090.34     41.90 o 
   4   8   0       75.69      104.33     22.60 o 
   1   9   0     1102.08     1068.92     23.24 o 
   2   9   0       68.84      101.64      8.14 o 
   3   9   0      520.57      446.41     18.10 o 
   4   9   0        3.69       13.25     13.42 o 
   0  10   0      228.76      279.06     10.65 o 
   1  10   0     1009.33      937.15     26.93 o 
   2  10   0      400.66      409.15     11.33 o 
   3  10   0      732.66      729.22     19.49 o 
   1  11   0     2324.15     2247.17     37.16 o 
   2  11   0      117.29      148.90      9.09 o 
   3  11   0      738.44      644.54     19.16 o 
   0  12   0     2537.04     2641.27     65.81 o 
   1  12   0      325.29      315.34     13.25 o 
   2  12   0      578.66      504.59     15.97 o 
   3  12   0     1295.92     1244.98     26.29 o 
   1  13   0     1788.34     1707.71     41.83 o 
   2  13   0       12.68       59.33     10.61 o 
   3  13   0      366.08      390.80     21.09 o 
   0  14   0     2248.34     2520.34     57.04 o 
   1  14   0      347.58      370.15     30.32 o 
   2  14   0     1554.62     1498.68     28.23 o 
   1  15   0      896.49      863.49     26.39 o 
   2  15   0        7.51       71.04     12.88 o 
   0  16   0     3879.45     4070.13     78.17 o 
   1  16   0       23.58       79.31     19.23 o 
   2  16   0     1429.39     1390.16     39.72 o 
   1  17   0        9.64       35.90     26.98 o 
  -4   1   1     2379.84     2461.04     29.05 o 
  -3   1   1       11.75       24.39      5.71 o 
  -2   1   1    21587.96    21124.62    220.39 o 
  -1   1   1      377.54      390.48      7.88 o 
   0   1   1    14560.03    15291.28     89.68 o 
   1   1   1     8560.67     8945.31     52.51 o 
   2   1   1     1779.70     1645.38     15.33 o 
   3   1   1      873.78      858.43     16.47 o 
   4   1   1      130.13      168.05     12.11 o 
  -4   2   1       26.09       45.99     17.90 o 
  -3   2   1      718.04      675.04     10.92 o 
  -1   2   1     2097.96     2094.46     18.71 o 
   0   2   1      999.96     1082.65      6.71 o 
   1   2   1     3337.16     3454.78     78.42 o 
   2   2   1      832.06      843.03      9.51 o 
   3   2   1      503.72      467.38      9.74 o 
   4   2   1      128.27      137.04     13.59 o 
  -4   3   1     1534.38     1635.23     27.73 o 
  -3   3   1       17.06       21.29      5.98 o 
  -2   3   1     8639.48     8385.36    202.70 o 
  -1   3   1     5099.64     5137.44     55.76 o 
   0   3   1    10390.46    10860.65    150.24 o 
   1   3   1     9625.64     9904.08    114.07 o 
   2   3   1        3.72       51.05      7.29 o 
   3   3   1     2225.25     2128.63     37.06 o 
   4   3   1      376.03      417.10     18.97 o 
  -4   4   1        0.04       30.32     13.77 o 
  -3   4   1      897.16      845.95     14.14 o 
  -2   4   1      258.41      375.26     11.29 o 
  -1   4   1     4468.59     4467.54     55.34 o 
   0   4   1     1422.45     1525.28     27.20 o 
   1   4   1     2930.06     2904.22     34.39 o 
   2   4   1      208.22      237.58     10.19 o 
   3   4   1      961.65      855.42     17.26 o 
   4   4   1      119.97      131.05     14.86 o 
  -4   5   1      442.20      482.05     22.03 o 
  -3   5   1       69.80       77.88     11.76 o 
  -2   5   1     3193.69     3251.78     58.34 o 
  -1   5   1     4254.38     4304.48     81.38 o 
   0   5   1     1440.39     1485.42     17.29 o 
   1   5   1     9041.49     8943.40    115.51 o 
   2   5   1      543.78      538.79     16.27 o 
   3   5   1     1616.39     1500.26     22.92 o 
   4   5   1      817.47      798.21     26.26 o 
  -4   6   1       18.52       40.42     14.30 o 
  -3   6   1      271.12      268.01     17.29 o 
  -2   6   1        4.51       38.09      4.37 o 
  -1   6   1     4687.15     4650.35    105.46 o 
   0   6   1     1325.53     1426.94     27.37 o 
   1   6   1     2779.38     2776.06     36.69 o 
   2   6   1     1038.25     1107.67     17.28 o 
   3   6   1      328.24      344.18     13.88 o 
   4   6   1      211.27      195.16     16.41 o 
  -4   7   1      190.29      216.63     18.36 o 
  -3   7   1        2.96       10.76     10.72 o 
  -2   7   1      191.82      215.12      9.12 o 
  -1   7   1     2168.16     2066.54     58.02 o 
   0   7   1     3700.92     3921.99    106.17 o 
   1   7   1    12188.38    11619.64    192.89 o 
   2   7   1     2247.90     2117.39     34.32 o 
   3   7   1     2775.18     2696.92     41.27 o 
   4   7   1      742.30      719.62     26.15 o 
  -4   8   1       21.98       74.45     15.39 o 
  -3   8   1       27.62       19.75     10.33 o 
  -2   8   1       66.60       86.99      8.92 o 
  -1   8   1      758.42      824.61     25.11 o 
   0   8   1      179.80      174.51      8.71 o 
   1   8   1       69.12       97.88      8.73 o 
   2   8   1      315.66      366.14     18.64 o 
   3   8   1        1.71       31.97      8.79 o 
   4   8   1       40.16       90.70     18.30 o 
  -4   9   1      275.90      270.09     18.68 o 
  -3   9   1       93.34       94.46     13.72 o 
  -2   9   1      178.40      179.98     11.02 o 
  -1   9   1     3148.20     2917.14     34.66 o 
   0   9   1       95.67       93.76      5.23 o 
   1   9   1     8643.98     7802.82    237.79 o 
   2   9   1     1840.25     1761.53     34.71 o 
   3   9   1     2965.99     2931.51     35.81 o 
  -3  10   1      195.48      191.65     13.30 o 
  -2  10   1      112.76      117.13      8.07 o 
  -1  10   1     1442.21     1366.83     17.90 o 
   0  10   1        0.75       15.16      4.81 o 
   1  10   1     2048.92     1883.06     61.00 o 
   2  10   1      515.27      494.89     14.89 o 
   3  10   1       14.25       21.96     12.85 o 
  -3  11   1       24.02       45.93     11.45 o 
  -2  11   1      531.92      516.77     20.85 o 
  -1  11   1     1323.20     1248.53     54.19 o 
   0  11   1       43.83       73.36      8.04 o 
   1  11   1     2404.04     2241.14    107.80 o 
   2  11   1      279.72      261.15     15.61 o 
   3  11   1      513.61      531.67     17.74 o 
  -3  12   1      542.66      499.74     19.44 o 
  -2  12   1        5.60       37.68      8.25 o 
  -1  12   1     2791.97     2757.05     64.84 o 
   0  12   1        7.08       41.89     12.80 o 
   1  12   1     1878.80     1874.07     32.47 o 
   2  12   1        5.49       19.37      8.80 o 
   3  12   1       89.39       94.10     11.58 o 
  -3  13   1       32.39       45.67     12.24 o 
  -2  13   1     1469.48     1426.44     48.55 o 
  -1  13   1      653.60      626.16     14.59 o 
   0  13   1     1557.13     1700.67     26.10 o 
   1  13   1     1530.10     1454.32     20.99 o 
   2  13   1        0.36       18.35     11.09 o 
   3  13   1      538.39      536.13     18.95 o 
  -2  14   1       42.27      106.85      9.98 o 
  -1  14   1     1033.96     1036.27     19.88 o 
   0  14   1        0.48        1.44     11.29 o 
   1  14   1      616.77      600.99     26.76 o 
   2  14   1       11.69       52.20     10.25 o 
  -2  15   1     1680.38     1665.45     59.06 o 
  -1  15   1      294.49      388.30     31.81 o 
   0  15   1     2239.08     2402.58     44.26 o 
   1  15   1      245.13      284.48     18.65 o 
   2  15   1      151.88      187.04     13.76 o 
  -2  16   1       25.77       89.81     15.61 o 
  -1  16   1       63.33       66.30     11.83 o 
   0  16   1       97.23      129.19     15.22 o 
   1  16   1       13.77       25.22     12.54 o 
   2  16   1       54.27       92.69     14.20 o 
  -1  17   1      116.27      135.67     17.33 o 
   0  17   1     1158.51     1214.96     85.07 o 
   1  17   1      190.22      187.35     25.38 o 
  -4   0   2     1872.30     1735.19     32.74 o 
  -3   0   2     1575.73     1554.06     26.22 o 
  -2   0   2     7039.36     6690.62     68.53 o 
  -1   0   2    16788.85    16744.28    116.53 o 
   0   0   2    13005.16    13380.48    388.93 o 
   1   0   2      150.67      172.31      9.15 o 
   2   0   2     1302.68     1332.60     51.69 o 
   3   0   2      686.72      666.97     34.72 o 
   4   0   2     1043.69     1072.83     27.14 o 
  -4   1   2       33.55       61.49     15.38 o 
  -3   1   2      140.48      132.94      7.39 o 
  -2   1   2      406.87      480.12     12.97 o 
  -1   1   2    12698.70    12285.88    151.22 o 
   0   1   2     1066.95     1228.33     10.06 o 
   1   1   2      481.97      519.24      5.56 o 
   2   1   2       37.29       40.88      4.30 o 
   3   1   2       73.08       78.24      7.20 o 
   4   1   2       75.61       97.47      9.07 o 
  -4   2   2     1012.82     1085.92     33.35 o 
  -3   2   2     1453.33     1327.70     13.33 o 
  -2   2   2      825.19      783.53     14.25 o 
  -1   2   2     5332.51     5540.77     65.04 o 
   0   2   2      286.45      360.28     10.62 o 
   1   2   2      175.42      206.35      4.42 o 
   2   2   2     1687.70     1876.74     18.28 o 
   3   2   2      446.70      476.11     14.55 o 
   4   2   2      675.57      729.28     16.57 o 
  -4   3   2       18.49       39.97      9.68 o 
  -3   3   2      407.90      381.29      8.99 o 
  -2   3   2      822.21      790.42     13.26 o 
  -1   3   2     1687.88     1593.05     28.99 o 
   0   3   2     2649.82     2893.29     51.47 o 
   1   3   2     6489.47     6365.22     84.75 o 
   2   3   2     3750.72     3775.19     39.21 o 
   3   3   2      238.46      232.22      9.17 o 
   4   3   2       79.22       97.84      8.90 o 
  -4   4   2      689.69      706.06     24.59 o 
  -3   4   2     1811.84     1738.65     24.65 o 
  -2   4   2      453.02      466.81     15.41 o 
  -1   4   2     9316.07     9163.97    171.33 o 
   0   4   2     1991.83     2186.16     29.92 o 
   1   4   2     4999.17     5127.06     99.02 o 
   2   4   2     4938.05     4942.83    128.15 o 
   3   4   2       33.33       50.88     15.31 o 
   4   4   2      849.73      885.76     21.14 o 
  -4   5   2       93.78      127.18     15.06 o 
  -3   5   2      528.76      525.98     15.04 o 
  -2   5   2      841.39      887.25     21.81 o 
  -1   5   2     4159.80     3991.13     92.75 o 
   0   5   2     2843.37     2983.01     40.64 o 
   1   5   2     3709.41     3535.89     50.56 o 
   2   5   2     1350.50     1293.51     52.95 o 
   3   5   2      349.81      314.77     21.13 o 
   4   5   2      107.87      138.60     15.45 o 
  -4   6   2      266.57      299.14     19.36 o 
  -3   6   2     2193.20     2071.92     50.52 o 
  -2   6   2      413.53      435.99      9.18 o 
  -1   6   2    15204.70    15320.25    368.52 o 
   0   6   2     5999.08     6171.19     70.23 o 
   1   6   2     7034.29     6737.80     74.15 o 
   2   6   2     6180.51     5782.90    110.26 o 
   3   6   2      125.52      190.13     25.88 o 
   4   6   2     1176.30     1235.66     32.57 o 
  -4   7   2        0.90       20.90     13.94 o 
  -3   7   2      197.65      171.35     14.77 o 
  -2   7   2      153.17      221.58     10.35 o 
  -1   7   2     1033.24      996.09     15.81 o 
   0   7   2      441.48      418.49      7.35 o 
   1   7   2     1406.59     1302.68     30.51 o 
   2   7   2      682.77      819.65     22.77 o 
   3   7   2      126.16      218.84     32.10 o 
   4   7   2       31.40       45.86     13.51 o 
  -4   8   2        6.67       25.47     25.50 o 
  -3   8   2     1604.90     1499.78     32.51 o 
  -2   8   2     1298.09     1150.66     22.69 o 
  -1   8   2    10843.86    10414.65    197.35 o 
   0   8   2     8469.83     8326.21    231.41 o 
   1   8   2     7218.57     6887.16    167.34 o 
   2   8   2     7086.66     6611.88     70.56 o 
   3   8   2      555.19      569.73     20.04 o 
   4   8   2      857.23      922.74     29.64 o 
  -4   9   2       92.30      120.04     26.58 o 
  -3   9   2      368.67      302.94     17.71 o 
  -2   9   2       39.07      116.26     23.28 o 
  -1   9   2       71.73       80.06      8.36 o 
   0   9   2        0.25       22.86      7.39 o 
   1   9   2       80.71       90.56      5.97 o 
   2   9   2       29.21      159.34     19.32 o 
   3   9   2        0.58       56.57     27.44 o 
  -3  10   2     1203.56     1190.48     77.39 o 
  -2  10   2      139.85      166.77     12.23 o 
  -1  10   2     4837.46     4520.76     78.35 o 
   0  10   2     3790.58     3681.37     52.23 o 
   1  10   2     3431.29     3221.87    100.70 o 
   2  10   2     2974.92     2862.76     51.43 o 
   3  10   2       64.96      138.13     32.83 o 
  -3  11   2      327.25      316.88     19.68 o 
  -2  11   2        4.16       17.37      8.94 o 
  -1  11   2     1186.94     1166.78     27.88 o 
   0  11   2      487.32      514.28     12.44 o 
   1  11   2        5.56       11.60      9.51 o 
   2  11   2       31.96      104.53     17.34 o 
   3  11   2      113.48      101.62     11.35 o 
  -3  12   2      319.78      298.86     23.96 o 
  -2  12   2       40.41       56.41      9.27 o 
  -1  12   2     1777.02     1706.26     36.50 o 
   0  12   2     1036.67      976.75     28.46 o 
   1  12   2     1605.73     1468.18     86.67 o 
   2  12   2     1446.92     1483.49     33.98 o 
   3  12   2      101.12      121.80     13.78 o 
  -3  13   2      294.41      331.02     21.74 o 
  -2  13   2       20.18       45.49      8.86 o 
  -1  13   2      371.32      401.66     12.46 o 
   0  13   2       79.22      121.21     10.69 o 
   1  13   2      505.62      534.48     11.73 o 
   2  13   2      466.30      506.29     17.15 o 
   3  13   2        0.20       35.96     11.95 o 
  -2  14   2      306.30      339.66     13.44 o 
  -1  14   2      248.37      261.24     23.09 o 
   0  14   2       68.67      131.27     55.86 o 
   1  14   2      112.50      115.49     10.58 o 
   2  14   2      207.99      225.59     13.79 o 
  -2  15   2      185.88      185.98     20.19 o 
  -1  15   2      312.23      299.21     14.48 o 
   0  15   2        1.88        9.69     11.40 o 
   1  15   2        9.22       38.37     11.70 o 
   2  15   2        4.19       37.78     13.38 o 
  -2  16   2      681.15      695.24     18.43 o 
  -1  16   2      209.12      232.25     34.82 o 
   0  16   2      152.05      148.85     28.40 o 
   1  16   2        1.29       25.72     18.48 o 
  -1  17   2      123.86      154.85     18.68 o 
   0  17   2      196.60      217.71     17.10 o 
   1  17   2      213.78      246.59     18.16 o 
  -4   1   3       67.59       72.46      9.55 o 
  -3   1   3      916.05      867.03     43.49 o 
  -2   1   3       32.06       48.08      6.87 o 
  -1   1   3     2232.51     2282.24    100.70 o 
   0   1   3     5378.48     5876.49     76.36 o 
   1   1   3     9726.94     9451.58    181.47 o 
   2   1   3     1576.43     1599.64     12.02 o 
   3   1   3     4403.34     4312.72     83.51 o 
   4   1   3        0.75       23.81      7.23 o 
  -4   2   3        5.86       51.97      9.55 o 
  -3   2   3      904.06      833.42     13.31 o 
  -2   2   3     2306.79     2353.68     55.12 o 
  -1   2   3     1404.56     1380.52     34.46 o 
   0   2   3     3737.00     3866.84     58.89 o 
   1   2   3     1482.21     1508.21     21.05 o 
   2   2   3     1321.10     1509.93     12.90 o 
   3   2   3      136.81      129.43      7.24 o 
   4   2   3       86.51       99.60     13.04 o 
  -4   3   3        2.28       35.40      9.48 o 
  -3   3   3     1702.53     1635.93     46.62 o 
  -2   3   3     1773.60     1840.95     15.77 o 
  -1   3   3      356.76      398.50      7.81 o 
   0   3   3    11353.59    12587.06    113.90 o 
   1   3   3     1422.37     1334.93     13.29 o 
   2   3   3     2722.97     2785.94     59.63 o 
   3   3   3     2366.23     2382.62     65.50 o 
   4   3   3       59.69      100.51     11.59 o 
  -4   4   3       92.37      135.03     14.94 o 
  -3   4   3      558.28      528.74     25.97 o 
  -2   4   3     1019.84     1138.15     24.97 o 
  -1   4   3     2595.77     2559.36     27.87 o 
   0   4   3     4903.80     5195.43     35.49 o 
   1   4   3      403.81      355.72      6.53 o 
   2   4   3      550.93      615.64     24.23 o 
   3   4   3      227.07      217.39     11.59 o 
   4   4   3       86.16      136.30     11.65 o 
  -4   5   3       93.66      117.08     19.79 o 
  -3   5   3     2681.71     2619.02    121.24 o 
  -2   5   3     2271.37     2217.43     50.01 o 
  -1   5   3     2093.63     2067.44     91.64 o 
   0   5   3     8732.97     9141.73    148.91 o 
   1   5   3      388.02      426.51     11.14 o 
   2   5   3     3333.42     3207.38     50.87 o 
   3   5   3     1162.17     1207.79     22.28 o 
   4   5   3       69.54      108.02     16.22 o 
  -4   6   3       29.68       56.65     16.07 o 
  -3   6   3      573.17      534.90     20.79 o 
  -2   6   3      274.92      412.52     23.82 o 
  -1   6   3     4659.55     4552.66     34.52 o 
   0   6   3     2841.49     2830.58     31.58 o 
   1   6   3     1509.29     1605.97     15.54 o 
   2   6   3     1049.17     1199.40     17.92 o 
   3   6   3       97.56      112.83     15.82 o 
   4   6   3       78.81       97.75     17.45 o 
  -4   7   3      190.33      172.04     17.05 o 
  -3   7   3     2217.13     2083.46     44.90 o 
  -2   7   3     6268.00     6073.03    146.60 o 
  -1   7   3     3502.46     3454.05     32.19 o 
   0   7   3    15993.23    16114.12    258.15 o 
   1   7   3      629.23      642.24     15.66 o 
   2   7   3     4002.92     3585.84     36.18 o 
   3   7   3       80.36      179.89     65.95 o 
   4   7   3       14.87       67.14     17.18 o 
  -4   8   3        1.01        9.24     13.59 o 
  -3   8   3       89.56      102.92     11.43 o 
  -2   8   3      235.38      494.86     88.58 o 
  -1   8   3       12.82       10.94      9.65 o 
   0   8   3       44.25       48.68      6.87 o 
   1   8   3      245.36      253.33      7.02 o 
   2   8   3        0.20      177.48     33.14 o 
   3   8   3       49.74      102.89     37.46 o 
  -3   9   3     1747.15     1663.67     62.61 o 
  -2   9   3     3313.99     3210.89    125.28 o 
  -1   9   3     3619.81     3452.04     37.78 o 
   0   9   3    11773.70    11628.60    249.97 o 
   1   9   3     1415.87     1321.72     32.28 o 
   2   9   3     2950.42     2753.90     36.42 o 
   3   9   3       82.18      106.12     12.56 o 
  -3  10   3        1.10        6.60     19.47 o 
  -2  10   3      198.16      309.69     28.31 o 
  -1  10   3       19.84       30.28     10.57 o 
   0  10   3      902.37      944.49     14.92 o 
   1  10   3      592.24      592.61     13.74 o 
   2  10   3     1877.96     1871.46     42.80 o 
   3  10   3        7.60       69.78     31.88 o 
  -3  11   3      757.74      720.61     26.45 o 
  -2  11   3     2058.28     2069.93     56.04 o 
  -1  11   3      734.91      699.75     25.17 o 
   0  11   3     3022.49     2932.05     27.24 o 
   1  11   3      268.24      298.97     10.56 o 
   2  11   3      936.61      947.09     21.96 o 
   3  11   3      474.01      456.95     21.47 o 
  -3  12   3       36.08       64.09     14.73 o 
  -2  12   3       74.44      122.92     10.74 o 
  -1  12   3      137.62      168.47      9.50 o 
   0  12   3      419.60      472.42     15.69 o 
   1  12   3       19.85       44.48      7.16 o 
   2  12   3      525.68      571.43     17.56 o 
   3  12   3       31.78       53.71     11.99 o 
  -3  13   3      217.73      226.71     36.79 o 
  -2  13   3      541.63      561.18     15.36 o 
  -1  13   3      203.93      192.77     16.59 o 
   0  13   3     1161.57     1087.53     39.34 o 
   1  13   3      233.73      277.28     12.80 o 
   2  13   3      597.28      638.24     27.99 o 
  -2  14   3       38.63       43.91      9.48 o 
  -1  14   3       64.44      127.67     29.31 o 
   0  14   3      636.32      643.12     24.95 o 
   1  14   3        3.31       35.15      9.76 o 
   2  14   3      440.43      465.77     17.39 o 
  -2  15   3       48.86       86.05     13.72 o 
  -1  15   3       46.45       66.21     18.19 o 
   0  15   3      195.55      232.87     39.89 o 
   1  15   3     1052.96     1026.41     28.09 o 
   2  15   3       75.53      122.12     15.25 o 
  -1  16   3       53.69       96.81     25.45 o 
   0  16   3        7.68       38.16     18.14 o 
   1  16   3       65.15       82.13     19.12 o 
  -1  17   3       26.10       65.34     26.71 o 
   0  17   3      108.24      124.32     14.90 o 
  -4   0   4      405.64      525.29     71.44 o 
  -3   0   4       76.32      132.29     15.81 o 
  -2   0   4      768.64      790.62     24.78 o 
  -1   0   4    12037.55    12083.36     98.12 o 
   0   0   4     1371.75     1446.83     31.46 o 
   1   0   4    23249.54    22491.39    374.72 o 
   2   0   4      289.93      294.86      9.54 o 
   3   0   4     7718.58     7748.87    261.40 o 
   4   0   4       54.54       70.86     12.19 o 
  -4   1   4        8.10       24.85     10.86 o 
  -3   1   4       80.94      105.39     16.81 o 
  -2   1   4       72.81      119.43     10.08 o 
  -1   1   4     1097.67     1191.94     20.49 o 
   0   1   4      619.15      632.94      9.74 o 
   1   1   4        8.46        8.32      3.64 o 
   2   1   4      459.77      469.68     15.30 o 
   3   1   4       39.31       43.87      7.05 o 
   4   1   4      107.89      134.77     10.17 o 
  -4   2   4      499.79      529.23     21.51 o 
  -3   2   4      802.75      785.58     16.83 o 
  -2   2   4     5520.54     5569.50     95.46 o 
  -1   2   4     8517.53     8501.39    296.35 o 
   0   2   4       80.86       97.42      6.99 o 
   1   2   4    22833.00    21784.48    465.92 o 
   2   2   4      230.74      270.62      6.18 o 
   3   2   4     3204.82     3187.68     42.53 o 
   4   2   4      614.16      627.12     19.76 o 
  -4   3   4      157.25      170.14     15.99 o 
  -3   3   4       65.01       65.97      6.85 o 
  -2   3   4     1393.44     1422.17     21.27 o 
  -1   3   4      670.01      687.71     25.95 o 
   0   3   4     3882.81     4205.74     30.04 o 
   1   3   4     1347.63     1341.21     35.88 o 
   2   3   4     2231.38     2128.28     41.76 o 
   3   3   4        0.16       15.14      8.27 o 
   4   3   4       30.10       53.00     10.87 o 
  -4   4   4      525.41      533.73     22.91 o 
  -3   4   4        1.50       -0.42      9.43 o 
  -2   4   4     2927.44     2899.69     90.93 o 
  -1   4   4     2799.51     2828.04    103.12 o 
   0   4   4     3478.04     3873.14    101.72 o 
   1   4   4     4860.26     4581.75     58.98 o 
   2   4   4       43.95       93.05      8.67 o 
   3   4   4     1787.37     1822.80     43.35 o 
   4   4   4      342.30      388.45     24.65 o 
  -4   5   4       72.80       92.32     15.80 o 
  -3   5   4      625.88      583.16     36.35 o 
  -2   5   4     1537.09     1620.96     26.66 o 
  -1   5   4      689.21      655.82     16.47 o 
   0   5   4     1799.56     1849.33     34.47 o 
   1   5   4      264.34      224.40     11.30 o 
   2   5   4      897.61      846.65     14.15 o 
   3   5   4        0.03       21.81     11.56 o 
   4   5   4       83.88      111.09     11.93 o 
  -4   6   4      748.29      710.53     27.95 o 
  -3   6   4      220.09      245.18     14.73 o 
  -2   6   4     5538.93     5213.98     63.31 o 
  -1   6   4       15.10       23.52      8.31 o 
   0   6   4     2944.98     3151.57     22.29 o 
   1   6   4     1493.53     1531.18     37.94 o 
   2   6   4       23.84       60.67      7.08 o 
   3   6   4      575.95      602.08     17.31 o 
   4   6   4      269.00      275.01     18.99 o 
  -4   7   4        3.48       18.28     14.76 o 
  -3   7   4      189.38      165.15     20.27 o 
  -2   7   4       40.02      214.76     47.20 o 
  -1   7   4      418.93      399.28     15.62 o 
   0   7   4      295.67      320.65      7.00 o 
   1   7   4      166.31      154.11      8.92 o 
   2   7   4      218.72      222.66      9.11 o 
   3   7   4       22.45       45.34     20.96 o 
  -4   8   4     1113.66     1102.19     34.60 o 
  -3   8   4      358.20      395.42     49.19 o 
  -2   8   4     4921.45     4784.15     52.26 o 
  -1   8   4      145.71      119.07      8.72 o 
   0   8   4     3206.24     3237.99     34.38 o 
   1   8   4       25.03       49.69      7.02 o 
   2   8   4       16.65       26.18      6.99 o 
   3   8   4      125.05      188.99     46.62 o 
  -3   9   4        4.86       20.70     10.07 o 
  -2   9   4      449.72      544.46     23.36 o 
  -1   9   4        1.76        6.99      7.86 o 
   0   9   4     1469.20     1418.27     18.55 o 
   1   9   4       13.42       26.38      5.18 o 
   2   9   4      519.97      468.58     12.76 o 
   3   9   4        2.24       14.30     12.48 o 
  -3  10   4       73.78       99.53     13.73 o 
  -2  10   4     3042.68     3050.84     44.45 o 
  -1  10   4        5.66       18.37     11.12 o 
   0  10   4      966.69     1013.11     16.25 o 
   1  10   4     1173.92     1099.17     26.53 o 
   2  10   4        1.39       57.09      9.59 o 
   3  10   4      157.49      154.68     15.35 o 
  -3  11   4        5.36        9.58     11.09 o 
  -2  11   4      677.61      711.72     39.27 o 
  -1  11   4       18.22       13.88      8.27 o 
   0  11   4     2524.26     2463.76     39.12 o 
   1  11   4      160.86      133.79      7.40 o 
   2  11   4      381.16      394.00     12.63 o 
   3  11   4       32.16       61.13     14.69 o 
  -3  12   4       16.93       45.34     15.62 o 
  -2  12   4      949.37      991.72     25.49 o 
  -1  12   4     1081.95     1077.35     31.37 o 
   0  12   4     2026.42     1892.24     41.16 o 
   1  12   4      576.27      602.17     21.29 o 
   2  12   4       26.49       58.20      9.95 o 
   3  12   4      393.28      454.88     26.70 o 
  -3  13   4        7.97       33.54     14.65 o 
  -2  13   4      647.43      687.79     21.97 o 
  -1  13   4       49.27       90.23     24.53 o 
   0  13   4     1702.73     1676.01     22.81 o 
   1  13   4      100.62      186.67     47.70 o 
   2  13   4     1084.75     1056.38     23.70 o 
  -2  14   4      469.77      470.13     15.07 o 
  -1  14   4     1490.60     1461.72     27.64 o 
   0  14   4      114.20      105.36     11.15 o 
   1  14   4     2647.67     2643.26     43.83 o 
   2  14   4       20.36       53.26     14.64 o 
  -2  15   4       26.66       67.91     10.38 o 
  -1  15   4       16.99       22.28     12.84 o 
   0  15   4      406.18      417.46     34.88 o 
   1  15   4        1.08       53.03     38.11 o 
   2  15   4      307.43      356.35     21.24 o 
  -1  16   4     1181.75     1184.41     45.33 o 
   0  16   4       21.60       51.69     11.85 o 
   1  16   4     2095.32     2173.78     63.47 o 
   0  17   4        0.38       45.03     13.73 o 
  -4   1   5      217.25      233.51     21.28 o 
  -3   1   5     3801.81     3614.16     77.61 o 
  -2   1   5       48.13       65.43      8.28 o 
  -1   1   5    24161.18    23984.86    924.01 o 
   0   1   5     2047.22     2112.03     67.48 o 
   1   1   5    14557.50    14206.08    243.02 o 
   2   1   5     2236.95     2124.33     40.57 o 
   3   1   5      354.28      319.00      8.71 o 
   4   1   5      744.72      763.45     25.69 o 
  -4   2   5       13.77       14.05     11.78 o 
  -3   2   5      320.46      258.73     14.88 o 
  -2   2   5     1456.06     1432.85     62.49 o 
  -1   2   5      174.11      188.16     14.08 o 
   0   2   5     3570.01     3796.64     28.02 o 
   1   2   5       89.69       88.47      7.61 o 
   2   2   5      554.66      590.00     30.19 o 
   3   2   5        9.23       29.28      9.33 o 
   4   2   5       56.82       78.33      9.66 o 
  -4   3   5      677.45      677.98     37.44 o 
  -3   3   5     1523.67     1467.03     27.91 o 
  -2   3   5      103.82      208.33      9.19 o 
  -1   3   5    11727.08    11611.84    413.09 o 
   0   3   5      514.25      495.93     10.24 o 
   1   3   5     4504.93     4239.42     28.29 o 
   2   3   5     2859.12     2793.12     24.25 o 
   3   3   5      154.13      178.07     11.75 o 
   4   3   5      566.73      663.79     20.76 o 
  -4   4   5       66.03       76.85     25.29 o 
  -3   4   5        3.93        7.47     18.32 o 
  -2   4   5     1023.64     1028.48     21.87 o 
  -1   4   5       11.85       30.57     14.79 o 
   0   4   5     3476.26     3541.87     35.09 o 
   1   4   5      468.46      503.78     11.68 o 
   2   4   5      856.97      840.34     22.28 o 
   3   4   5       95.18      123.79     10.63 o 
   4   4   5       68.48      109.27     12.99 o 
  -4   5   5      401.76      339.82     31.70 o 
  -3   5   5      530.16      540.61     31.00 o 
  -2   5   5        6.06       47.31      9.89 o 
  -1   5   5     2621.78     2647.36    121.98 o 
   0   5   5     3068.37     3391.46     32.91 o 
   1   5   5     1861.87     1939.36     36.30 o 
   2   5   5     2779.32     2667.00     64.75 o 
   3   5   5       10.02       23.74     14.38 o 
  -4   6   5        3.23        7.86     15.12 o 
  -3   6   5      133.47      130.62     13.28 o 
  -2   6   5      164.72      195.64     13.37 o 
  -1   6   5      330.20      327.89     14.22 o 
   0   6   5     1767.77     1798.80     36.42 o 
   1   6   5       37.48       37.61      6.05 o 
   2   6   5      681.92      720.03     14.56 o 
   3   6   5      136.62      163.55     14.52 o 
  -4   7   5      458.44      429.40     23.92 o 
  -3   7   5      301.30      324.48     17.76 o 
  -2   7   5      485.03      466.21     18.05 o 
  -1   7   5      395.73      429.96     21.71 o 
   0   7   5      932.87      909.62     14.65 o 
   1   7   5        7.03       19.74      5.76 o 
   2   7   5     2541.29     2525.79     27.75 o 
   3   7   5      476.77      468.60     16.51 o 
  -3   8   5       22.15       35.10     11.99 o 
  -2   8   5       16.46       18.73     11.86 o 
  -1   8   5       56.47       62.23     10.90 o 
   0   8   5        0.90       20.75      8.36 o 
   1   8   5       33.13       33.51      6.96 o 
   2   8   5       84.20       92.67      8.45 o 
   3   8   5        3.68       50.50     22.64 o 
  -3   9   5       32.82       39.85     15.03 o 
  -2   9   5      205.10      196.63     18.21 o 
  -1   9   5      306.43      301.53     15.82 o 
   0   9   5       30.86       30.10      7.76 o 
   1   9   5      154.62      151.03      8.18 o 
   2   9   5     1825.93     1684.75     64.62 o 
   3   9   5       84.25      133.17     25.42 o 
  -3  10   5        6.41       26.71     42.27 o 
  -2  10   5      863.93      822.20     38.08 o 
  -1  10   5       97.61      108.39     13.50 o 
   0  10   5     1506.92     1523.31     23.54 o 
   1  10   5      436.51      414.99     11.81 o 
   2  10   5      782.87      669.22     26.89 o 
   3  10   5       25.58       38.78     14.10 o 
  -3  11   5      395.84      388.40     20.75 o 
  -2  11   5      188.70      229.70     21.92 o 
  -1  11   5      818.47      774.03     24.67 o 
   0  11   5     1197.34     1199.87     22.07 o 
   1  11   5      520.24      480.90     13.06 o 
   2  11   5     1541.00     1433.52     52.20 o 
   3  11   5       20.84       47.48     14.81 o 
  -3  12   5        0.06       17.62     11.05 o 
  -2  12   5      731.02      701.82     24.81 o 
  -1  12   5       10.37       19.99      9.55 o 
   0  12   5     1084.24     1110.24     22.14 o 
   1  12   5        0.75       25.45     14.63 o 
   2  12   5      764.10      759.39     20.14 o 
  -2  13   5      244.81      310.90     27.19 o 
  -1  13   5      992.26      978.31     24.43 o 
   0  13   5      156.94      167.57     12.12 o 
   1  13   5      833.56      812.37     21.02 o 
   2  13   5      472.11      477.59     17.54 o 
  -2  14   5      639.91      623.92     29.21 o 
  -1  14   5       93.34      104.93     12.11 o 
   0  14   5     1214.05     1151.37     34.20 o 
   1  14   5       63.72      131.23     33.06 o 
   2  14   5      345.38      366.33     20.78 o 
  -2  15   5        5.29       63.53     17.20 o 
  -1  15   5     2410.52     2281.07     84.95 o 
   0  15   5      156.60      183.98     13.41 o 
   1  15   5     1394.10     1334.72     33.11 o 
  -1  16   5       10.23       40.57     12.18 o 
   0  16   5       28.25       48.43     26.79 o 
   1  16   5       30.87       71.33     22.86 o 
  -4   0   6       19.66        3.34     16.80 o 
  -3   0   6     2925.77     3078.49     58.52 o 
  -2   0   6     1645.68     1725.68     39.17 o 
  -1   0   6     7481.83     7376.31     77.89 o 
   0   0   6     3022.59     3367.68    140.94 o 
   1   0   6     1311.13     1294.62     72.73 o 
   2   0   6     1139.14     1181.46     23.24 o 
   3   0   6       22.10       33.99      8.13 o 
  -4   1   6        0.74       19.41     17.82 o 
  -3   1   6        5.27       12.36     20.00 o 
  -2   1   6      200.77      293.25     18.07 o 
  -1   1   6      374.42      394.82     18.70 o 
   0   1   6      350.60      340.84      7.85 o 
   1   1   6       31.49       51.57      7.30 o 
   2   1   6     1156.36     1137.45     15.33 o 
   3   1   6      222.88      214.21      8.09 o 
  -4   2   6       28.63       44.64     17.21 o 
  -3   2   6     3890.24     3698.84     90.42 o 
  -2   2   6     1149.70     1137.81     17.96 o 
  -1   2   6     3320.97     3303.99     89.79 o 
   0   2   6     7220.52     7637.87     44.35 o 
   1   2   6      110.06      132.16     15.29 o 
   2   2   6     1525.15     1519.80     28.83 o 
   3   2   6      815.49      815.80     18.70 o 
  -4   3   6      192.84      178.65     26.17 o 
  -3   3   6      107.61      118.45     24.05 o 
  -2   3   6      808.70      807.01     28.98 o 
  -1   3   6       29.39       30.24      5.98 o 
   0   3   6     2430.14     2442.57     17.89 o 
   1   3   6      193.33      199.45      8.45 o 
   2   3   6      657.22      704.04     16.94 o 
   3   3   6       93.97      109.41     14.98 o 
  -4   4   6      101.51      113.80     17.39 o 
  -3   4   6     1454.91     1490.96     30.14 o 
  -2   4   6     1675.21     1615.05     44.42 o 
  -1   4   6      797.35      770.24     18.40 o 
   0   4   6     4147.14     4142.33     41.10 o 
   1   4   6      461.15      448.39     15.87 o 
   2   4   6     1931.40     1899.57     36.09 o 
   3   4   6      749.46      794.00     20.27 o 
  -4   5   6       25.88       37.83     22.77 o 
  -3   5   6       14.84        6.40     10.90 o 
  -2   5   6     1096.27     1093.59     57.89 o 
  -1   5   6      563.68      555.94     17.00 o 
   0   5   6     1383.06     1411.24     23.79 o 
   1   5   6      555.46      558.32     16.50 o 
   2   5   6      823.80      935.35     26.08 o 
   3   5   6      166.98      191.11     14.16 o 
  -4   6   6        3.16       25.30     23.43 o 
  -3   6   6      349.50      349.48     23.84 o 
  -2   6   6     1734.15     1627.79     51.02 o 
  -1   6   6        8.82       14.12     32.46 o 
   0   6   6     6083.53     6213.50    101.51 o 
   1   6   6     1606.43     1509.66     24.42 o 
   2   6   6     2613.50     2438.36     37.78 o 
   3   6   6     1326.82     1233.75     40.37 o 
  -3   7   6        1.93       19.53     11.70 o 
  -2   7   6      199.13      318.83     26.75 o 
  -1   7   6       73.39       63.94     10.94 o 
   0   7   6      732.28      832.65     24.38 o 
   1   7   6      152.10      173.06      9.05 o 
   2   7   6      345.20      447.98     20.16 o 
   3   7   6       82.67       93.09     11.16 o 
  -3   8   6      101.33      130.01     19.75 o 
  -2   8   6      820.93      894.40     25.37 o 
  -1   8   6      901.61      825.94     23.59 o 
   0   8   6     4951.17     4897.30     55.05 o 
   1   8   6     3339.94     3140.75     30.14 o 
   2   8   6     2556.75     2326.45     52.70 o 
   3   8   6     1350.20     1311.05     29.32 o 
  -3   9   6       20.20       44.63     34.48 o 
  -2   9   6      190.04      241.97     17.10 o 
  -1   9   6      202.22      164.30     15.06 o 
   0   9   6      997.52     1051.38     27.22 o 
   1   9   6       20.69       22.45      7.47 o 
   2   9   6        4.53       88.24     18.19 o 
   3   9   6       12.72       34.61     12.39 o 
  -3  10   6      205.02      211.71     17.78 o 
  -2  10   6      713.47      717.77     25.00 o 
  -1  10   6       33.78       52.14     13.23 o 
   0  10   6     3833.14     3735.63     51.47 o 
   1  10   6      563.19      526.02     13.29 o 
   2  10   6     1045.88     1000.30     49.78 o 
   3  10   6     1011.58      996.45     29.99 o 
  -3  11   6       35.60       46.04     37.20 o 
  -2  11   6      744.86      825.45     27.13 o 
  -1  11   6       30.78       53.81     12.17 o 
   0  11   6      598.61      570.69     22.19 o 
   1  11   6       30.83       31.84      9.86 o 
   2  11   6      142.00      213.12     18.54 o 
  -2  12   6      404.02      459.60     22.09 o 
  -1  12   6      396.30      395.10     20.80 o 
   0  12   6      432.27      448.44     20.99 o 
   1  12   6      328.51      321.97     19.70 o 
   2  12   6      537.80      542.73     26.91 o 
  -2  13   6      296.78      334.77     32.75 o 
  -1  13   6      243.24      256.88     41.07 o 
   0  13   6      893.10      912.71     29.28 o 
   1  13   6        0.27       55.30     18.47 o 
   2  13   6       37.13       50.90     14.29 o 
  -2  14   6      219.56      298.29     39.83 o 
  -1  14   6      574.19      539.26     27.01 o 
   0  14   6      693.23      738.19     20.28 o 
   1  14   6       17.47       34.73     12.89 o 
  -1  15   6       78.83      121.36     16.22 o 
   0  15   6      133.31      151.07     13.15 o 
   1  15   6       56.35       98.30     30.30 o 
   0  16   6      376.08      429.04     32.38 o 
  -4   1   7      551.61      555.91     20.90 o 
  -3   1   7      314.87      343.43     17.20 o 
  -2   1   7     2317.59     2329.01     26.61 o 
  -1   1   7       30.49       34.28      7.00 o 
   0   1   7      166.63      204.92      9.73 o 
   1   1   7      875.16      876.96     24.48 o 
   2   1   7      962.46      984.42     18.78 o 
   3   1   7      819.83      884.34     17.89 o 
  -4   2   7       22.25       58.58     16.83 o 
  -3   2   7        1.00       13.13     17.07 o 
  -2   2   7      509.06      505.78     18.30 o 
  -1   2   7       67.67       76.09     10.23 o 
   0   2   7     1872.91     1953.94     24.86 o 
   1   2   7      985.52      896.39     10.93 o 
   2   2   7       92.21       93.36      8.93 o 
   3   2   7       68.17       92.91      9.11 o 
  -4   3   7      196.52      226.22     17.43 o 
  -3   3   7       27.18       58.09     12.04 o 
  -2   3   7     1938.02     1864.22    112.01 o 
  -1   3   7      470.11      460.96     11.88 o 
   0   3   7      690.06      677.32     13.97 o 
   1   3   7     2221.29     2251.07     29.85 o 
   2   3   7      143.16      174.05     11.46 o 
   3   3   7      847.77      869.05     17.91 o 
  -4   4   7       77.52       98.54     15.50 o 
  -3   4   7      148.98      138.89     21.02 o 
  -2   4   7     1072.68     1056.96     24.93 o 
  -1   4   7      988.53      953.05     48.29 o 
   0   4   7     1673.84     1689.13     21.29 o 
   1   4   7      760.89      719.87     29.44 o 
   2   4   7      600.63      575.51     16.90 o 
   3   4   7      136.10      153.49     12.44 o 
  -3   5   7       42.06       69.87     12.81 o 
  -2   5   7     3217.53     3131.55     92.01 o 
  -1   5   7     2377.01     2142.31    149.83 o 
   0   5   7     2892.07     3006.22     28.98 o 
   1   5   7     3546.98     3444.59     35.82 o 
   2   5   7        0.59       37.88      9.62 o 
   3   5   7     1039.47     1018.84     23.96 o 
  -3   6   7       27.09       46.49     12.67 o 
  -2   6   7      325.83      390.95     17.92 o 
  -1   6   7       86.10       93.02     11.97 o 
   0   6   7     1567.06     1609.77     30.04 o 
   1   6   7      422.61      410.54     18.53 o 
   2   6   7      643.32      645.87     23.14 o 
   3   6   7      160.87      156.89     12.90 o 
  -3   7   7      100.32      110.25     16.74 o 
  -2   7   7     2613.54     2541.11     45.82 o 
  -1   7   7     3407.94     3184.26     43.66 o 
   0   7   7     2750.16     2624.11     39.81 o 
   1   7   7     5993.98     5712.78    105.50 o 
   2   7   7      161.38      169.23     11.54 o 
   3   7   7     1657.42     1503.57     29.08 o 
  -3   8   7       18.86       53.01     13.97 o 
  -2   8   7        1.31       83.00     25.73 o 
  -1   8   7       63.43       59.04     12.24 o 
   0   8   7      268.11      275.91     17.01 o 
   1   8   7       47.64       40.24      9.25 o 
   2   8   7        5.43       10.02      9.08 o 
   3   8   7        8.22       23.12     12.89 o 
  -3   9   7      164.34      205.89     17.79 o 
  -2   9   7     1590.20     1518.22     34.30 o 
  -1   9   7     2188.86     2096.96     56.61 o 
   0   9   7     1058.84     1029.62     27.89 o 
   1   9   7     3919.96     3884.83     39.48 o 
   2   9   7      103.51      181.78     39.38 o 
  -3  10   7        0.15       13.82     24.70 o 
  -2  10   7       29.18       76.14     28.20 o 
  -1  10   7       15.83       34.45     13.10 o 
   0  10   7       25.78       34.63     12.95 o 
   1  10   7       12.47       49.40     10.40 o 
   2  10   7        2.55       48.46     22.74 o 
  -2  11   7     1010.88     1086.84     31.42 o 
  -1  11   7     1230.42     1221.58     48.98 o 
   0  11   7     1210.11     1180.34     31.55 o 
   1  11   7     2129.28     2007.64     56.09 o 
   2  11   7       23.22       56.60     14.41 o 
  -2  12   7      136.26      178.35     17.94 o 
  -1  12   7      195.01      212.41     17.97 o 
   0  12   7       80.60      129.98     28.46 o 
   1  12   7      120.64      137.25     20.21 o 
   2  12   7       65.82      101.97     13.70 o 
  -2  13   7       88.20       99.96     16.66 o 
  -1  13   7      402.14      417.91     22.55 o 
   0  13   7       93.27      106.89     19.76 o 
   1  13   7      529.51      517.21     42.41 o 
  -1  14   7        5.94       20.69     14.50 o 
   0  14   7       69.96       76.69     16.67 o 
   1  14   7       12.44       55.25     13.20 o 
   0  15   7        9.97       19.25     16.83 o 
  -3   0   8      103.43      120.26     18.74 o 
  -2   0   8      228.23      233.16     19.39 o 
  -1   0   8     1017.55      988.44     66.77 o 
   0   0   8     2915.29     2723.24     33.95 o 
   1   0   8       25.37      105.70     38.63 o 
   2   0   8     4085.93     3686.21     69.07 o 
   3   0   8       99.67      121.28     22.05 o 
  -3   1   8        9.03       35.72     26.21 o 
  -2   1   8      267.40      270.76     11.44 o 
  -1   1   8      368.34      341.76     14.71 o 
   0   1   8      199.33      199.33      7.88 o 
   1   1   8        3.11       -8.94      8.94 o 
   2   1   8      582.87      597.75     17.06 o 
   3   1   8       74.80       86.97     12.86 o 
  -3   2   8      327.29      314.40     18.20 o 
  -2   2   8        2.79       24.28     14.97 o 
  -1   2   8     1911.63     1840.71     62.40 o 
   0   2   8     2563.06     2411.61     25.52 o 
   1   2   8     1918.04     1839.76     68.36 o 
   2   2   8     2571.61     2593.52     62.02 o 
   3   2   8        0.08       18.73      9.30 o 
  -3   3   8      131.56      159.59     14.64 o 
  -2   3   8      301.76      278.11     15.38 o 
  -1   3   8      371.83      347.03     11.75 o 
   0   3   8      345.08      381.34     12.26 o 
   1   3   8      483.08      479.57     28.00 o 
   2   3   8       31.53      109.02     19.28 o 
   3   3   8       80.72       96.35      9.21 o 
  -3   4   8      485.92      467.62     20.44 o 
  -2   4   8       53.38       54.51     11.02 o 
  -1   4   8     2587.86     2486.51    123.34 o 
   0   4   8      853.19      861.13     16.87 o 
   1   4   8     1199.27     1164.20     20.24 o 
   2   4   8     1572.69     1578.38     26.37 o 
   3   4   8        2.89       31.96      8.42 o 
  -3   5   8       61.58       95.02     14.55 o 
  -2   5   8      517.43      486.77     19.53 o 
  -1   5   8      738.74      662.30     24.25 o 
   0   5   8      601.58      648.18     15.33 o 
   1   5   8      581.72      564.86     15.24 o 
   2   5   8      144.27      156.33     15.05 o 
   3   5   8       65.86       70.84     11.76 o 
  -3   6   8      894.75      803.36     26.38 o 
  -2   6   8      710.32      669.66     22.26 o 
  -1   6   8     2969.89     2807.94     41.47 o 
   0   6   8        2.93       16.39      7.66 o 
   1   6   8     1948.08     1943.93     36.74 o 
   2   6   8      355.35      363.58     20.97 o 
   3   6   8       19.95       36.85     11.57 o 
  -3   7   8        8.25       26.73     13.39 o 
  -2   7   8      652.35      626.61     22.84 o 
  -1   7   8       45.33       60.16     12.30 o 
   0   7   8      413.12      468.35     20.13 o 
   1   7   8        6.96       36.73     16.16 o 
   2   7   8       74.99       77.32     10.90 o 
  -3   8   8     1038.03     1015.92     30.45 o 
  -2   8   8      181.24      200.52     24.82 o 
  -1   8   8     5694.25     5465.37     62.77 o 
   0   8   8       52.62       31.49     13.14 o 
   1   8   8     2141.49     2096.84     34.89 o 
   2   8   8      163.41      195.11     25.60 o 
  -3   9   8        0.34       35.97     30.78 o 
  -2   9   8        1.46        9.76     13.96 o 
  -1   9   8        1.15       22.43     13.46 o 
   0   9   8       96.00      109.62     13.52 o 
   1   9   8      379.40      371.58     20.53 o 
   2   9   8       26.86       51.45     10.96 o 
  -2  10   8      421.43      397.66     21.18 o 
  -1  10   8     1869.28     1957.90     40.15 o 
   0  10   8        1.65       16.83     15.30 o 
   1  10   8     1159.04     1154.43     82.45 o 
   2  10   8      227.95      237.84     21.53 o 
  -2  11   8       44.14       46.00     15.23 o 
  -1  11   8      521.76      467.94     22.38 o 
   0  11   8        6.08       42.48     13.77 o 
   1  11   8      427.07      409.46     22.09 o 
   2  11   8       16.82       25.02     15.24 o 
  -2  12   8        7.05       35.88     15.68 o 
  -1  12   8      889.27      974.37     30.78 o 
   0  12   8      215.71      212.61     22.18 o 
   1  12   8      310.04      301.85     20.62 o 
  -1  13   8       36.41       45.44     15.02 o 
   0  13   8       48.50       88.84     16.90 o 
   1  13   8      480.70      475.27     24.49 o 
  -1  14   8      274.45      303.73     21.70 o 
   0  14   8      504.59      531.24     26.02 o 
  -3   1   9      479.26      518.32     20.26 o 
  -2   1   9     1762.55     1711.40     35.01 o 
  -1   1   9       12.83       19.22      6.64 o 
   0   1   9     7555.96     7448.56     79.00 o 
   1   1   9      435.17      464.38     21.70 o 
   2   1   9     3362.89     3268.51     48.52 o 
   3   1   9      474.89      511.42     35.59 o 
  -3   2   9       14.30       19.24     12.71 o 
  -2   2   9       80.11      174.79     14.29 o 
  -1   2   9      195.17      176.49     10.59 o 
   0   2   9      237.63      264.04     13.29 o 
   1   2   9      787.18      722.91     45.85 o 
   2   2   9        2.56      124.91     24.02 o 
   3   2   9       86.52      103.50     13.72 o 
  -3   3   9      515.71      502.53     26.92 o 
  -2   3   9     1459.06     1405.02     31.86 o 
  -1   3   9      420.52      405.62     12.82 o 
   0   3   9     2927.89     3064.35     72.28 o 
   1   3   9      376.45      462.79     75.79 o 
   2   3   9     1594.14     1544.09     82.64 o 
   3   3   9      365.89      372.34     15.46 o 
  -3   4   9       80.16       92.46     14.60 o 
  -2   4   9      183.06      246.80     16.23 o 
  -1   4   9      446.28      412.63     17.31 o 
   0   4   9       78.73       95.32      9.48 o 
   1   4   9      298.60      383.67     45.68 o 
   2   4   9        0.01       78.21     14.36 o 
  -3   5   9      786.19      764.88     26.38 o 
  -2   5   9      330.14      359.56     17.90 o 
  -1   5   9      436.39      440.47     18.61 o 
   0   5   9     1425.32     1500.88     35.64 o 
   1   5   9      234.14      277.08     32.06 o 
   2   5   9      771.10      752.64     39.43 o 
  -3   6   9       30.03       69.25     30.60 o 
  -2   6   9       67.77       77.04     13.50 o 
  -1   6   9       56.70       65.19     12.87 o 
   0   6   9      219.94      218.74     16.11 o 
   1   6   9      160.15      229.20     45.60 o 
   2   6   9       49.64       92.08     23.25 o 
  -3   7   9      842.65      819.07     28.13 o 
  -2   7   9       34.12       45.47     13.29 o 
  -1   7   9      664.58      635.20     22.82 o 
   0   7   9      459.47      530.10     21.67 o 
   1   7   9        4.72        3.46     11.26 o 
   2   7   9      120.67      164.22     25.73 o 
  -2   8   9        1.27       42.04     22.49 o 
  -1   8   9      201.84      179.71     16.48 o 
   0   8   9       20.67       46.24     13.93 o 
   1   8   9        2.34       22.57     24.90 o 
   2   8   9       37.24       41.75     13.01 o 
  -2   9   9      116.26      119.13     16.09 o 
  -1   9   9      465.23      451.60     21.47 o 
   0   9   9      241.91      280.76     19.05 o 
   1   9   9       82.64       71.62     14.39 o 
   2   9   9       87.26      105.89     15.13 o 
  -2  10   9        9.83       48.40     24.65 o 
  -1  10   9      313.95      311.09     20.22 o 
   0  10   9       10.61       32.91     13.67 o 
   1  10   9      365.66      400.56     24.34 o 
  -2  11   9      110.25      131.53     17.29 o 
  -1  11   9      402.41      429.67     36.90 o 
   0  11   9      580.83      560.85     24.93 o 
   1  11   9        2.35       66.02     25.61 o 
  -1  12   9      604.12      615.05     26.65 o 
   0  12   9       21.38       40.67     18.64 o 
   1  12   9      335.85      370.14     50.94 o 
   0  13   9      803.69      795.79     30.05 o 
  -3   0  10       84.44       92.58     19.80 o 
  -2   0  10     3403.44     3151.04     61.36 o 
  -1   0  10      816.12      815.36     33.94 o 
   0   0  10     1881.30     1908.06     31.27 o 
   1   0  10     2699.07     2519.50     57.78 o 
   2   0  10      175.97      173.09     21.54 o 
  -3   1  10       22.91       35.90     12.78 o 
  -2   1  10       21.79      133.09     11.19 o 
  -1   1  10       29.15       28.13      7.68 o 
   0   1  10       63.42       87.85      8.27 o 
   1   1  10       19.02       26.06     10.90 o 
   2   1  10        1.74       39.59     11.73 o 
  -3   2  10        2.98        6.48     12.12 o 
  -2   2  10     2043.80     2028.34     69.43 o 
  -1   2  10      623.14      631.13     13.97 o 
   0   2  10     2931.69     2999.09     49.05 o 
   1   2  10      697.55      725.14     48.58 o 
   2   2  10       27.77       26.05     12.59 o 
  -3   3  10       47.29       61.15     15.12 o 
  -2   3  10        0.73       87.28     13.43 o 
  -1   3  10      493.59      480.96     19.11 o 
   0   3  10      147.65      171.35     18.13 o 
   1   3  10      256.32      240.10     15.52 o 
   2   3  10       21.52       52.41     13.45 o 
  -3   4  10        0.36       17.98     14.00 o 
  -2   4  10     1120.90     1087.88     58.50 o 
  -1   4  10      888.45      828.58     67.41 o 
   0   4  10      904.34      918.28     18.68 o 
   1   4  10     1627.38     1588.97     47.54 o 
   2   4  10        4.84       34.78     13.84 o 
  -3   5  10       57.69      117.89     27.45 o 
  -2   5  10        9.97       45.37     17.04 o 
  -1   5  10      375.93      366.36     34.90 o 
   0   5  10        0.99       30.89     12.36 o 
   1   5  10      451.79      454.67     19.88 o 
   2   5  10       43.21       39.06     14.59 o 
  -2   6  10      271.33      297.51     21.67 o 
  -1   6  10      442.09      408.49     47.71 o 
   0   6  10       33.20       59.89     13.41 o 
   1   6  10     1198.18     1218.02     61.38 o 
   2   6  10      154.24      154.83     16.84 o 
  -2   7  10      114.64      138.82     15.74 o 
  -1   7  10       32.33       80.35     14.38 o 
   0   7  10       16.40       23.83     13.60 o 
   1   7  10       21.58       46.35     13.08 o 
   2   7  10       42.60       66.85     15.51 o 
  -2   8  10      351.25      369.28     21.17 o 
  -1   8  10       74.34       93.41     15.49 o 
   0   8  10        2.70      -11.88     13.61 o 
   1   8  10     1041.31     1014.56    109.41 o 
  -2   9  10       18.45       29.52     15.09 o 
  -1   9  10       45.95       57.16     13.32 o 
   0   9  10       51.41       69.29     31.85 o 
   1   9  10      106.81      116.51     23.27 o 
  -1  10  10      238.84      222.30     18.96 o 
   0  10  10       50.61       46.74     21.23 o 
   1  10  10      517.07      573.50     38.87 o 
  -1  11  10      248.59      208.10     17.97 o 
   0  11  10       69.61      117.39     17.04 o 
  -2   1  11      357.48      379.22     15.21 o 
  -1   1  11     1524.37     1440.58     20.88 o 
   0   1  11       30.93       95.57     26.06 o 
   1   1  11      585.23      611.75     22.30 o 
   2   1  11      153.11      150.86     16.06 o 
  -2   2  11        1.19        4.48     12.44 o 
  -1   2  11      229.68      201.16     12.54 o 
   0   2  11        0.62       10.55     11.02 o 
   1   2  11      296.63      281.84     17.54 o 
   2   2  11        7.25       23.49     13.36 o 
  -2   3  11      240.63      275.47     18.24 o 
  -1   3  11      723.44      718.53     19.30 o 
   0   3  11      304.14      314.32     24.95 o 
   1   3  11      627.63      615.87     22.40 o 
   2   3  11      425.72      421.36     29.89 o 
  -2   4  11       52.88       69.60     14.10 o 
  -1   4  11      173.10      192.60     24.25 o 
   0   4  11      113.08      126.89     13.86 o 
   1   4  11      235.72      293.33     17.83 o 
   2   4  11      116.21      146.00     17.11 o 
  -2   5  11       15.60       45.10     12.90 o 
  -1   5  11     1465.73     1367.57     41.41 o 
   0   5  11      375.04      459.26     28.42 o 
   1   5  11     1082.92     1018.04     28.14 o 
  -2   6  11       15.45       13.57     13.33 o 
  -1   6  11      115.26      138.96     15.89 o 
   0   6  11        1.57       61.27     20.73 o 
   1   6  11      166.85      165.99     16.94 o 
  -2   7  11       38.06       70.91     14.05 o 
  -1   7  11     1019.87     1025.51     30.46 o 
   0   7  11      566.62      618.51     30.44 o 
   1   7  11      517.90      471.60     34.16 o 
  -1   8  11        1.67       21.49     16.38 o 
   0   8  11       26.12       49.35     15.36 o 
   1   8  11       23.75       77.42     24.99 o 
  -1   9  11      759.88      736.97     36.52 o 
   0   9  11      762.40      812.36     61.86 o 
  -2   0  12       66.63       64.74     20.23 o 
  -1   0  12       99.75      148.50     17.34 o 
   0   0  12      496.27      547.63     61.68 o 
   1   0  12      301.54      294.21     26.84 o 
  -2   1  12        4.12       25.59     12.53 o 
  -1   1  12        0.94       26.55     10.49 o 
   0   1  12        4.93       23.93     11.81 o 
   1   1  12       38.18       42.40     14.90 o 
  -2   2  12       68.90       89.29     12.38 o 
  -1   2  12       53.04       86.49     10.54 o 
   0   2  12      365.37      359.88     18.14 o 
   1   2  12      210.48      223.38     17.29 o 
  -2   3  12       33.09       65.37     11.89 o 
  -1   3  12      299.28      321.67     14.49 o 
   0   3  12      204.69      216.05     25.38 o 
   1   3  12       84.26       93.97     14.25 o 
  -2   4  12      363.77      397.17     16.80 o 
  -1   4  12      479.52      453.55     16.66 o 
   0   4  12      634.06      656.42     23.72 o 
   1   4  12       64.85       65.24     14.45 o 
  -1   5  12      248.56      271.71     25.45 o 
   0   5  12       20.65       94.93     42.19 o 
   1   5  12      161.28      170.64     38.38 o 
  -1   6  12      194.45      178.92     17.85 o 
   0   6  12     1247.98     1352.20     89.85 o 
  -1   7  12      107.56      141.79     18.39 o 
   0   7  12       13.09       87.18     24.56 o 
  -1   1  13      350.48      400.04     16.32 o 
   0   1  13      109.63      106.74     24.30 o 
  -1   2  13       68.01      106.93     13.01 o 
   0   2  13        6.98       16.85     12.81 o 
   0   3  13      282.80      251.35     25.96 o 
                                                 
